# Supplementary material for: ProteinArchitect: Protein Evolution above the Sequence Level
Source: PLoS One. 2009 Jul 15;4(7):e6176. doi: 10.1371/journal.pone.0006176 (PMC2705671; doi:10.1371/journal.pone.0006176)
Supplement: Species List S1 — List of species used in the ‘Submit one sequence’ mode (0.03 MB XLS) [file pone.0006176.s001.xls]

## Sheet: Sheet1
Taxon	Mnemonic	Scientific Name	Common Name	Lineage	Other Names
274	THETH	Thermus thermophilus		Bacteria; Deinococcus-Thermus; Deinococci; Thermales; Thermaceae; Thermus	Thermus thermophilus Oshima and Imahori 1974; Flavobacterium thermophilum; Thermua flavus; Thermus aquaticus (SUBSP. FLAVUS); Thermus aquaticus (SUBSP. THERMOPHILUS); Thermus aquaticus flavus; Thermus aquaticus subsp. thermophilus; Thermus aquaticus thermophilus; Thermus flavus; Thermus themophilus; Thermus thermophilus (ex Oshima and Imahori 1974) Manaia et al. 1995
562	ECOLX	Escherichia coli		Bacteria; Proteobacteria; Gammaproteobacteria; Enterobacteriales; Enterobacteriaceae; Escherichia	Bacillus coli Migula 1895; "Bacterium coli commune" Escherich 1885; "Bacterium coli" (Migula 1895) Lehmann and Neumann 1896; Bacillus coli; Bacterium coli; Bacterium coli commune; Enterococcus coli; Escherchia coli; Escherichia coli (Migula 1895) Castellani and Chalmers 1919; Escherichia coli retron Ec107; Escherichia coli retron Ec67; Escherichia coli retron Ec79; Escherichia coli retron Ec86; E…
2277	PYRIS	Pyrobaculum islandicum		Archaea; Crenarchaeota; Thermoprotei; Thermoproteales; Thermoproteaceae; Pyrobaculum	Pyrobaculum islandicum Huber et al. 1988
3702	ARATH	Arabidopsis thaliana	Mouse-ear cress	Eukaryota; Viridiplantae; Streptophyta; Embryophyta; Tracheophyta; Spermatophyta; Magnoliophyta; eudicotyledons; core eudicotyledons; rosids; eurosids II; Brassicales; Brassicaceae; Arabidopsis	Arabidopsis thaliana (L.) Heynh.; Arabidopsis thaliana (thale cress); Arbisopsis thaliana; thale cress; thale-cress
4577	MAIZE	Zea mays	Maize	Eukaryota; Viridiplantae; Streptophyta; Embryophyta; Tracheophyta; Spermatophyta; Magnoliophyta; Liliopsida; Poales; Poaceae; PACCAD clade; Panicoideae; Andropogoneae; Zea	Zea mays L.; Zea mays mays; Zea mays var. japonica
4896	SCHPO	Schizosaccharomyces pombe	Fission yeast	Eukaryota; Fungi; Dikarya; Ascomycota; Taphrinomycotina; Schizosaccharomycetes; Schizosaccharomycetales; Schizosaccharomycetaceae; Schizosaccharomyces	Schizosaccharomyces malidevorans; Schizosaccharomyces pombeP
4932	YEAST	Saccharomyces cerevisiae	Baker's yeast	Eukaryota; Fungi; Dikarya; Ascomycota; Saccharomycotina; Saccharomycetes; Saccharomycetales; Saccharomycetaceae; Saccharomyces	Candida robusta; Saccaromyces cerevisiae; Saccharomyces capensis; Saccharomyces italicus; Saccharomyces oviformis; Saccharomyces uvarum var. melibiosus; Saccharomyes cerevisiae; Sccharomyces cerevisiae; brewer's yeast; lager beer yeast; yeast
5833	PLAFA	Plasmodium falciparum		Eukaryota; Alveolata; Apicomplexa; Aconoidasida; Haemosporida; Plasmodium; Plasmodium (Laverania)	Plasmodium (Laverania) falciparum; malaria parasite P. falciparum
6238	CAEBR	Caenorhabditis briggsae		Eukaryota; Metazoa; Nematoda; Chromadorea; Rhabditida; Rhabditoidea; Rhabditidae; Peloderinae; Caenorhabditis
6239	CAEEL	Caenorhabditis elegans		Eukaryota; Metazoa; Nematoda; Chromadorea; Rhabditida; Rhabditoidea; Rhabditidae; Peloderinae; Caenorhabditis	Caenorhabditis elegans (Maupas, 1900); nematode
7227	DROME	Drosophila melanogaster	Fruit fly	Eukaryota; Metazoa; Arthropoda; Hexapoda; Insecta; Pterygota; Neoptera; Endopterygota; Diptera; Brachycera; Muscomorpha; Ephydroidea; Drosophilidae; Drosophila; Sophophora	Drosophila melangaster
7668	STRPU	Strongylocentrotus purpuratus	Purple sea urchin	Eukaryota; Metazoa; Echinodermata; Eleutherozoa; Echinozoa; Echinoidea; Euechinoidea; Echinacea; Echinoida; Strongylocentrotidae; Strongylocentrotus	Strongylocentrotus purpuratus (Stimpson, 1857); purple urchin
7955	DANRE	Danio rerio	Zebrafish	Eukaryota; Metazoa; Chordata; Craniata; Vertebrata; Euteleostomi; Actinopterygii; Neopterygii; Teleostei; Ostariophysi; Cypriniformes; Cyprinidae; Danio	Brachidanio rerio; Cyprinus rerio; Cyprinus rerio Hamilton, 1822; Danio rerio (Hamilton, 1822); leopard danio; zebra danio; zebra fish
8090	ORYLA	Oryzias latipes	Medaka fish	Eukaryota; Metazoa; Chordata; Craniata; Vertebrata; Euteleostomi; Actinopterygii; Neopterygii; Teleostei; Euteleostei; Neoteleostei; Acanthomorpha; Acanthopterygii; Percomorpha; Atherinomorpha; Beloniformes; Adrianichthyidae; Oryziinae; Oryzias	Japanese medaka; Japanese rice fish; medaka
8355	XENLA	Xenopus laevis	African clawed frog	Eukaryota; Metazoa; Chordata; Craniata; Vertebrata; Euteleostomi; Amphibia; Batrachia; Anura; Mesobatrachia; Pipoidea; Pipidae; Xenopodinae; Xenopus; Xenopus	Bufo laevis; Xenopus laevis (Daudin, 1802); Xenopus leavis; clawed frog; common platanna; platanna
8364	XENTR	Xenopus tropicalis	Western clawed frog	Eukaryota; Metazoa; Chordata; Craniata; Vertebrata; Euteleostomi; Amphibia; Batrachia; Anura; Mesobatrachia; Pipoidea; Pipidae; Xenopodinae; Xenopus; Silurana	Xenopus (Silurana) tropicalis; Xenopus laevis tropicalis
9031	CHICK	Gallus gallus	Chicken	Eukaryota; Metazoa; Chordata; Craniata; Vertebrata; Euteleostomi; Archosauria; Dinosauria; Saurischia; Theropoda; Coelurosauria; Aves; Neognathae; Galliformes; Phasianidae; Phasianinae; Gallus	Gallus domesticus; Gallus gallus domesticus; bantam; chickens; dwarf Leghorn chickens; red junglefowl
9606	HUMAN	Homo sapiens	Human	Eukaryota; Metazoa; Chordata; Craniata; Vertebrata; Euteleostomi; Mammalia; Eutheria; Euarchontoglires; Primates; Haplorrhini; Catarrhini; Hominidae; Homo	man
9615	CANFA	Canis familiaris	Dog	Eukaryota; Metazoa; Chordata; Craniata; Vertebrata; Euteleostomi; Mammalia; Eutheria; Laurasiatheria; Carnivora; Caniformia; Canidae; Canis	Canis canis; Canis domesticus; Canis lupus familiaris; beagle dog; beagle dogs; dogs
9913	BOVIN	Bos taurus	Bovine	Eukaryota; Metazoa; Chordata; Craniata; Vertebrata; Euteleostomi; Mammalia; Eutheria; Laurasiatheria; Cetartiodactyla; Ruminantia; Pecora; Bovidae; Bovinae; Bos	Bos Tauurus; Bos bovis; Bos primigenius taurus; Bovidae sp. Adi Nefas; cattle; cow; domestic cattle; domestic cow
10090	MOUSE	Mus musculus	Mouse	Eukaryota; Metazoa; Chordata; Craniata; Vertebrata; Euteleostomi; Mammalia; Eutheria; Euarchontoglires; Glires; Rodentia; Sciurognathi; Muroidea; Muridae; Murinae; Mus	LK3 transgenic mice; Mus muscaris; Mus sp. 129SV; house mouse; mice C57BL/6xCBA/CaJ hybrid; nude mice; transgenic mice
10116	RAT	Rattus norvegicus	Rat	Eukaryota; Metazoa; Chordata; Craniata; Vertebrata; Euteleostomi; Mammalia; Eutheria; Euarchontoglires; Glires; Rodentia; Sciurognathi; Muroidea; Muridae; Murinae; Rattus	Buffalo rat; Gunn rats; Norway rat; Rattus PC12 clone IS; Rattus norvegicus8; Rattus norwegicus; Rattus rattiscus; Rattus sp. strain Wistar; Sprague-Dawley rat; Wistar rats; brown rat; laboratory rat; rats; zitter rats
13616	MONDO	Monodelphis domestica	Short-tailed gray opossum	Eukaryota; Metazoa; Chordata; Craniata; Vertebrata; Euteleostomi; Mammalia; Metatheria; Didelphimorphia; Didelphidae; Monodelphis	Monodelphis domesticus; gray short-tailed opossum
44689	DICDI	Dictyostelium discoideum	Slime mold	Eukaryota; Amoebozoa; Mycetozoa; Dictyosteliida; Dictyostelium
50339	THEVO	Thermoplasma volcanium		Archaea; Euryarchaeota; Thermoplasmata; Thermoplasmatales; Thermoplasmataceae; Thermoplasma	Thermoplasma volcanium Segerer et al. 1988
63363	AQUAE	Aquifex aeolicus		Bacteria; Aquificae; Aquificales; Aquificaceae; Aquifex	Aquifex aeolicus Huber and Stetter 2001
69014	PYRKO	Pyrococcus kodakaraensis		Archaea; Euryarchaeota; Thermococci; Thermococcales; Thermococcaceae; Thermococcus	Pyrococcus sp. (strain KOD1); Pyrococcus sp. KOD1; Thermococcus kodakaraensis KOD1; Thermococcus kodakarensis KOD1; Thermococcus kodakarensis str. KOD1; Thermococcus kodakarensis strain KOD1
81824	MONBE	Monosiga brevicollis	Choanoflagellate	Eukaryota; Choanoflagellida; Codonosigidae; Monosiga
99883	TETNG	Tetraodon nigroviridis	Green puffer	Eukaryota; Metazoa; Chordata; Craniata; Vertebrata; Euteleostomi; Actinopterygii; Neopterygii; Teleostei; Euteleostei; Neoteleostei; Acanthomorpha; Acanthopterygii; Percomorpha; Tetraodontiformes; Tetradontoidea; Tetraodontidae; Tetraodon	Tetraodon nigroviridis Marion de Proce, 1822; spotted green pufferfish
384616	PYRIL	Pyrobaculum islandicum (strain DSM 4184 / JCM 9189)		Archaea; Crenarchaeota; Thermoprotei; Thermoproteales; Thermoproteaceae; Pyrobaculum	Pyrobaculum islandicum DSM 4184; Pyrobaculum islandicum str. DSM 4184; Pyrobaculum islandicum strain DSM 4184
